# Supplementary material for: Benchmarking Multimodal Deep Fusion Strategies for Heterogeneous Neuroimaging and Cognitive Data Using a Controlled Sex Classification Task
Source: Brain Sci. 2026 Apr 10;16(4):405. doi: 10.3390/brainsci16040405 (PMC13114584; doi:10.3390/brainsci16040405)
Supplement: Supplementary file 1 [file brainsci-16-00405-s001.zip]

Archive with 1 entries (1 files):
- brainsci-4186634-supplementary.pdf
